# Supplementary material for: The Role of the Extracellular Matrix and Tumor-Infiltrating Immune Cells in the Prognostication of High-Grade Serous Ovarian Cancer
Source: Cancers (Basel). 2022 Jan 14;14(2):404. doi: 10.3390/cancers14020404 (PMC8773831; doi:10.3390/cancers14020404)
Supplement: Supplementary file 1 [file cancers-14-00404-s001.zip]

Archive with 1 entries (1 files):
- cancers-1511750-supplementary.pdf
